# Supplementary material for: Guest Perceptions of Physical Activity Point-of-Decision Prompts at a Conservatory with Botanical Gardens
Source: Int J Environ Res Public Health. 2019 Jun 12;16(12):2074. doi: 10.3390/ijerph16122074 (PMC6616916; doi:10.3390/ijerph16122074)
Supplement: Supplementary file 1 [file ijerph-16-02074-s001.zip]

Archive with 3 entries (2 files):
- online-supp.pdf
- __MACOSX/
- __MACOSX/._online-supp.pdf
